# Supplementary material for: Effects of moderate static magnetic fields on voltage‐gated potassium ion channels in sympathetic neuron‐like PC12 cells
Source: Physiol Rep. 2025 Mar 22;13(6):e70236. doi: 10.14814/phy2.70236 (PMC11928678; doi:10.14814/phy2.70236)
Supplement: Supplementary file 1 — Figure S1. [file PHY2-13-e70236-s001.zip]

Archive with 2 entries (2 files):
- FIGURE S1.docx
- PHYSREP-2024-10-710-f02-z-.pdf
